# Supplementary material for: Insights into the Genomic Architecture and Improvement of the Capabilities of Acinetobacter calcoaceticus for the Biodegradation of Petroleum Hydrocarbons
Source: Microorganisms. 2025 Aug 21;13(8):1953. doi: 10.3390/microorganisms13081953 (PMC12388405; doi:10.3390/microorganisms13081953)
Supplement: Supplementary file 1 [file microorganisms-13-01953-s001.zip]

Archive with 1 entries (1 files):
- microorganisms-3771719-supplementary.pdf
